# Supplementary material for: Molecular Evolution of the Deuterolysin (M35) Family Genes in Coccidioides
Source: PLoS One. 2012 Feb 20;7(2):e31536. doi: 10.1371/journal.pone.0031536 (PMC3282736; doi:10.1371/journal.pone.0031536)
Supplement: Table S1 — CODEML analyses of selective pressures for M35 family genes based on the alignment strategies 2 and 3. (XLS) [file pone.0031536.s008.xls]

## Sheet: Sheet1
Table S1. CODEML analyses of selective pressures for M35 family genes based on the alignment strategies 2 and 3
Models			InLa	Parameter Estimates	2ΔLb	Positively Selected Sitesc
Strategy 2
Branch-specific models		M0	18212.5	ω=0.15179	120.1264***
		M1a	18152.4
Site-specific models		M1a	7548.11	ω0=0.10975,ω1=1,p0= 0.78986,p1=0.21014	0	Not allowed
		M2a	7548.11	ω0=0.10975,ω1=1,ω2=1,p0=0.78986,p1=0.05772,p2=0.15242		None
		M7	7405.68	p=0.77644,q=4.43292	0	Not allowed
		M8	7402.55	p=0.95047,q=6.61404,p0=0.95003,p1=0.04997,ω=1.000		None
Branch-site models	Branch i	Null	18012.7	ω0=0.15833,ω1=1,ω2=1,p0=0.60211,p2a=0.13152,p2b= 0.04775	25.5545***	277 (0.980), 278(0.996)
		Alterative	17999.9	ω0=0.15774,ω1=1,ω2=∞,p0=0.67429,p2a=0.06501,p2b=0.02292
Strategy 3
Branch-specific models		M0	8716.88	ω=0.11101	108.8906 ***
		M1a	8662.44
Site-specific models		M1a	1466.49	ω0=0.07374,ω1=1,p0= 0.77376,p1=0.22624	0	Not allowed
		M2a	1466.49	ω0=0.7374,ω1=1,ω2=1,p0=0.77376,p1=0.22624,p2=0.0000		None
		M7	1416.53	p=0.51549,q=5.87236	0	Not allowed
		M8	1416.53	p=0.51549,q=5.87239,p0=1.0000,p1=0.0000,ω=1.000		None
Branch-site models	Branch i	Null	8636.53	ω0=0.13626,ω1=1,ω2=1,p0=0.59446,p2a=0.15771,p2b= 0.15771	11.0676***	148( 0.976), 149(0.996)
		Alterative	8631	ω0=0.13681,ω1=1,ω2=81.80066,p0=0.69960,p2a=0.05876,p2b=0.01872
a InL is the log-likelihood scores.
b LRT to detect adaptive evolution. *** P<0.001
c Posterior probability value of each codon site was showed in parentheses. Position 277 and 148 correspond to 118 from strategy 1. Position 278 and 149 correspond to 119 from strategy 1.

## Sheet: Sheet2
Models			InLb	Parameter Estimates	2ΔLc	Positively Selected Sitesd
Branch-specific models		M0	8202.73	ω=0.11799	109.5459***
		M1a	8147.96
Branch-site models	Branch i	Null	8056.85	ω0=0.11022,ω1=1,ω2=1,p0=0.65553,p2a=0.13824,p2b= 0.03592	22.4986***	36 D 0.959* 42 F 0.991**118 G 0.959*119 T 0.997**
		Alterative	8045.6	ω0=0.11079,ω1=1,ω2=∞,p0=0.72865,p2a=0.06967,p2b=0.01760
	Branch n	Null	8054.87	ω0=0.10780,ω1=1,ω2=1,p0=0.66188,p2a=0.13733,p2b=0.03450	13.3776***	19 F 0.965* 21 K 0.998** 27 Y 0.964* 42 F 0.992** 97 S 0.954*
		Alterative	8048.18	ω0=0.10934,ω1=1,ω2=∞,p0=0.66272,p2a=0.14123,p2b=0.03444
