# Supplementary material for: Molecular Evolution of the Deuterolysin (M35) Family Genes in Coccidioides
Source: PLoS One. 2012 Feb 20;7(2):e31536. doi: 10.1371/journal.pone.0031536 (PMC3282736; doi:10.1371/journal.pone.0031536)
Supplement: Table S2 — Homology modelings of M35 family proteases in Coccidioides and U. reesii . (XLS) [file pone.0031536.s009.xls]

## Sheet: Sheet1
Table S2. Homology modelings of M35 family proteases in Coccidioides and U. reesii.
Species name	Gene	Procheck results: residues in regions (%)
		Most favorite	Additionally allowed	Generously allowed	Disallowed
C. immitis	Mep2-like	87.9	11.5	0.6	0
	Mep3-like	86.5	12.2	0.7	0.7
	Mep4-like	89.7	9.7	0	0.6
	Mep5-like	90.8	9.2	0	0
	Mep6-like	89.9	9.4	0.7	0
	Mep7-like	83.2	12.3	3.2	1.3
	Mep8-like	87.1	12.3	0	0.6
C. posadasii	Mep2	87.9	11.5	0.6	0
	Mep3	86.5	12.2	0.7	0.7
	Mep4	90.2	9.2	0	0.7
	Mep5	90.2	9.8	0	0
	Mep6	89.9	9.4	0.7	0
	Mep7	85.2	10.3	3.2	1.3
	Mep8	83.9	11.6	3.9	0.6
	Mep4-1 like	81.3	16	1.3	1.3
U. reesii	Mep6-like	89.4	10.6	0	0
	Mep3-like	86.6	12.1	1.3	0
	Mep4-like	88.5	9.5	0.7	1.4
	Mep5-like	90.7	9.3	0	0
